# Supplementary material for: Improving Newborn Resuscitation by Making Every Birth a Learning Event
Source: Children (Basel). 2021 Dec 16;8(12):1194. doi: 10.3390/children8121194 (PMC8700033; doi:10.3390/children8121194)
Supplement: Supplementary file 1 [file children-08-01194-s001.zip]

Archive with 1 entries (1 files):
- children-1468442-supplementary.pdf
